# Supplementary material for: Perceptions of access to harm reduction services during the COVID-19 pandemic among people who inject drugs in metropolitan Chicago
Source: PLoS One. 2025 Jan 7;20(1):e0293238. doi: 10.1371/journal.pone.0293238 (PMC11706470; doi:10.1371/journal.pone.0293238)
Supplement: S1 File — (XLSX) [file pone.0293238.s001.xlsx]

## Sheet: SupplementaryFile1
subject	date	COVIDphase	postvax	use	inject	syringe_acc3	inject_freq	syringe_use	narc_acc	narc_online	syringe_source	overdose_risk	syringe_share	male	age	race_ethn	white	black	hispanic
C20001	2022-05-24	4	1	1	1	0	0	0	0	1	0	0	0	1	22	1	1	0	0
C20001	2021-05-06	3	1	1	1	0	0	1	0	1	0	0	0	1	22	1	1	0	0
C20001	2020-11-16	2	0	1	1	1	0	0	0	1	0	0	0	1	22	1	1	0	0
C20006	2020-07-22	2	0	1	1	1	1	0	0	0	0	0	1	0	25	1	1	0	0
C20010	2020-10-02	2	0	1	1	1	1	1	1	0	0	0	0	0	23	3	0	0	1
C20014	2020-06-02	1	0	0	0	#NULL!	#NULL!	#NULL!	0	0	#NULL!	#NULL!	#NULL!	1	22	4	0	0	0
C20016	2021-04-06	3	1	1	1	0	0	0	0	1	0	0	0	1	27	3	0	0	1
C20016	2020-10-26	2	0	1	1	0	1	0	0	0	0	0	0	1	27	3	0	0	1
C40002	2020-10-12	2	0	1	1	0	1	0	0	1	0	0	0	1	28	1	1	0	0
C40003	2021-11-11	3	1	1	1	0	0	0	0	0	0	0	0	1	24	3	0	0	1
C40003	2021-04-22	3	1	1	0	0	0	0	0	0	0	0	0	1	24	3	0	0	1
C40003	2020-11-05	2	0	1	1	0	0	1	0	0	0	0	0	1	24	3	0	0	1
C40003	2020-05-15	1	0	1	1	1	1	0	1	0	1	0	1	1	24	3	0	0	1
C40004	2021-11-01	3	1	1	1	0	1	0	0	1	0	0	0	1	29	3	0	0	1
C40004	2021-03-12	3	1	1	1	0	0	0	0	1	0	0	#NULL!	1	29	3	0	0	1
C40004	2020-09-21	2	0	1	1	0	0	0	0	1	0	0	0	1	29	3	0	0	1
C40007	2021-11-08	3	1	1	1	0	1	0	0	0	0	0	1	1	30	3	0	0	1
C40007	2021-05-18	3	1	1	1	0	1	0	0	1	0	0	0	1	30	3	0	0	1
C40007	2020-12-10	2	0	1	1	0	0	0	0	1	0	0	0	1	30	3	0	0	1
C40008	2021-09-02	3	1	1	1	0	0	0	0	0	0	0	0	1	29	3	0	0	1
C40008	2021-03-30	3	1	1	1	0	0	0	0	0	0	0	0	1	29	3	0	0	1
C40008	2020-10-02	2	0	1	1	0	0	0	0	0	0	0	0	1	29	3	0	0	1
C40015	2022-01-28	3	1	1	1	1	0	0	0	1	0	0	1	0	23	1	1	0	0
C40015	2021-01-08	3	1	1	1	1	0	0	1	0	1	0	1	0	23	1	1	0	0
C40016	2021-12-09	3	1	1	1	0	0	0	0	0	0	0	#NULL!	0	21	1	1	0	0
C40016	2021-04-01	3	1	1	1	0	0	0	0	0	0	0	0	0	21	1	1	0	0
C40016	2020-10-16	2	0	1	1	1	0	0	0	0	0	0	1	0	21	1	1	0	0
C40016	2020-04-29	1	0	1	1	0	0	1	0	0	0	0	0	0	21	1	1	0	0
C40022	2020-07-21	2	0	1	1	0	0	0	0	1	0	0	0	0	29	1	1	0	0
C40023	2021-08-23	3	1	1	0	0	#NULL!	#NULL!	0	1	0	0	0	1	28	1	1	0	0
C40023	2021-03-19	3	1	1	1	1	0	0	0	0	0	0	0	1	28	1	1	0	0
C40023	2020-09-24	2	0	0	0	1	0	0	0	0	0	0	1	1	28	1	1	0	0
C40026	2022-08-04	4	1	1	0	#NULL!	0	#NULL!	1	1	#NULL!	#NULL!	#NULL!	0	29	3	0	0	1
C40026	2021-03-25	3	1	1	1	1	0	0	0	0	0	0	#NULL!	0	29	3	0	0	1
C40032	2022-07-21	4	1	1	0	#NULL!	0	#NULL!	0	1	#NULL!	1	1	1	27	2	0	1	0
C40032	2021-02-12	3	1	0	0	1	1	1	1	0	0	0	0	1	27	2	0	1	0
C40032	2020-06-23	2	0	1	1	1	1	0	1	0	0	0	0	1	27	2	0	1	0
C40034	2020-07-28	2	0	1	0	1	0	1	0	1	0	0	0	1	21	1	1	0	0
C40035	2021-02-04	3	1	0	0	#NULL!	#NULL!	#NULL!	0	0	#NULL!	#NULL!	#NULL!	1	22	3	0	0	1
C40038	2020-12-02	2	0	1	0	#NULL!	#NULL!	#NULL!	0	1	0	0	0	1	23	3	0	0	1
C40038	2020-05-01	1	0	0	0	0	0	0	0	0	0	0	0	1	23	3	0	0	1
C40039	2020-05-15	1	0	0	0	#NULL!	#NULL!	#NULL!	0	0	#NULL!	#NULL!	#NULL!	1	28	1	1	0	0
C40041	2022-06-02	4	1	1	1	0	0	0	0	0	0	0	0	1	24	3	0	0	1
C40041	2021-08-17	3	1	1	1	0	0	0	0	0	0	0	0	1	24	3	0	0	1
C40041	2020-05-15	1	0	1	1	0	0	0	0	0	0	0	1	1	24	3	0	0	1
C40042	2021-07-28	3	1	0	0	0	#NULL!	#NULL!	#NULL!	0	#NULL!	#NULL!	#NULL!	0	22	1	1	0	0
C40042	2020-05-06	1	0	1	1	1	0	0	0	1	1	0	0	0	22	1	1	0	0
C40043	2021-03-23	3	1	1	1	0	1	0	0	0	0	0	1	0	23	3	0	0	1
C40046	2021-07-12	3	1	1	1	0	0	0	0	0	0	0	0	1	29	1	1	0	0
C40046	2021-02-02	3	1	1	1	1	0	0	0	1	0	0	0	1	29	1	1	0	0
C40046	2020-07-13	2	0	1	1	0	0	0	0	0	1	0	0	1	29	1	1	0	0
C40048	2021-12-03	3	1	1	1	1	1	0	0	1	1	0	0	1	27	1	1	0	0
C40048	2021-06-10	3	1	1	1	0	1	0	0	1	0	0	1	1	27	1	1	0	0
C40048	2020-11-24	2	0	1	1	0	1	0	0	0	0	0	0	1	27	1	1	0	0
C40051	2022-05-19	4	1	1	0	0	0	0	0	1	0	0	1	0	27	2	0	1	0
C40051	2021-07-20	3	1	1	1	1	0	0	0	0	0	0	1	0	27	2	0	1	0
C40051	2021-02-11	3	1	1	1	0	1	1	0	0	0	0	1	0	27	2	0	1	0
C40051	2020-08-10	2	0	1	1	0	0	0	0	0	0	1	0	0	27	2	0	1	0
C40054	2020-05-14	1	0	0	0	#NULL!	0	#NULL!	1	1	#NULL!	#NULL!	1	1	27	1	1	0	0
C40056	2021-12-16	3	1	1	1	0	0	0	0	0	0	0	#NULL!	1	30	1	1	0	0
C40056	2021-06-28	3	1	1	1	0	0	0	0	1	0	0	0	1	30	1	1	0	0
C40056	2020-09-29	2	0	1	1	0	0	0	0	0	0	0	#NULL!	1	30	1	1	0	0
C40057	2022-06-02	4	1	1	1	0	0	0	0	0	1	0	0	1	26	3	0	0	1
C40057	2021-11-15	3	1	1	1	0	0	0	0	0	0	0	0	1	26	3	0	0	1
C40057	2021-04-23	3	1	1	1	0	0	0	0	0	0	0	#NULL!	1	26	3	0	0	1
C40057	2020-10-01	2	0	1	1	0	0	0	0	0	0	0	0	1	26	3	0	0	1
C40057	2020-07-07	2	0	1	1	0	1	0	0	1	0	#NULL!	#NULL!	1	26	3	0	0	1
C40060	2022-01-24	3	1	1	1	0	0	0	0	0	0	0	1	1	23	3	0	0	1
C40060	2021-08-11	3	1	1	1	1	0	1	0	0	0	0	0	1	23	3	0	0	1
C40060	2021-02-05	3	1	1	1	0	0	0	0	0	0	0	0	1	23	3	0	0	1
C40060	2020-08-28	2	0	1	1	1	0	1	0	0	0	1	0	1	23	3	0	0	1
C40066	2021-08-24	3	1	1	1	0	1	1	0	0	0	1	#NULL!	1	29	1	1	0	0
C40067	2021-12-16	3	1	1	0	#NULL!	#NULL!	#NULL!	0	0	#NULL!	0	#NULL!	1	28	1	1	0	0
C40067	2021-07-16	3	1	1	0	#NULL!	0	1	0	0	0	0	#NULL!	1	28	1	1	0	0
C40067	2021-02-12	3	1	1	0	0	0	1	0	1	0	0	#NULL!	1	28	1	1	0	0
C40067	2020-09-15	2	0	0	0	1	0	0	0	0	1	0	1	1	28	1	1	0	0
C40069	2022-02-15	3	1	1	1	1	0	0	0	0	0	0	#NULL!	1	29	1	1	0	0
C40069	2021-03-18	3	1	1	1	1	0	0	0	0	0	0	0	1	29	1	1	0	0
C40071	2021-04-29	3	1	1	1	1	1	0	0	1	1	0	0	1	27	3	0	0	1
C40075	2022-02-16	3	1	1	1	1	1	0	0	0	0	0	1	1	25	4	0	0	0
C40075	2021-08-03	3	1	1	1	1	0	0	0	1	0	0	0	1	25	4	0	0	0
C40079	2021-09-16	3	1	1	1	0	1	0	0	0	0	0	0	1	27	3	0	0	1
C40079	2020-10-06	2	0	1	0	#NULL!	#NULL!	#NULL!	0	0	#NULL!	#NULL!	#NULL!	1	27	3	0	0	1
C40081	2022-09-13	4	1	1	1	0	0	0	1	0	0	1	0	0	27	1	1	0	0
C40081	2021-03-18	3	1	0	0	0	0	0	0	0	0	0	0	0	27	1	1	0	0
C40081	2020-09-18	2	0	0	0	1	0	0	1	0	1	0	0	0	27	1	1	0	0
C40081	2020-05-29	1	0	1	1	0	0	0	1	1	1	0	1	0	27	1	1	0	0
C40082	2021-06-28	3	1	1	1	0	0	0	1	0	1	0	1	1	29	1	1	0	0
C40088	2022-05-19	4	1	1	1	0	1	0	0	0	0	0	1	1	26	1	1	0	0
C40088	2021-10-26	3	1	1	1	0	1	1	0	1	0	0	0	1	26	1	1	0	0
C40088	2021-05-14	3	1	1	1	0	1	0	1	1	0	0	1	1	26	1	1	0	0
C40088	2020-11-16	2	0	1	1	1	1	0	1	0	1	0	0	1	26	1	1	0	0
C40088	2020-06-16	2	0	1	1	1	0	1	1	0	0	1	1	1	26	1	1	0	0
C40089	2021-08-23	3	1	1	1	0	0	0	0	1	0	0	#NULL!	1	29	1	1	0	0
C40089	2020-10-01	2	0	1	0	0	0	0	0	1	0	0	#NULL!	1	29	1	1	0	0
C40090	2021-11-02	3	1	1	1	0	0	0	0	0	0	0	0	1	29	1	1	0	0
C40090	2020-11-20	2	0	1	1	1	1	0	1	0	0	0	0	1	29	1	1	0	0
C40090	2020-06-17	2	0	1	1	1	0	0	1	0	1	1	#NULL!	1	29	1	1	0	0
C40093	2021-12-02	3	1	1	1	1	0	0	0	0	0	1	#NULL!	1	27	1	1	0	0
C40093	2020-12-10	2	0	1	1	1	0	1	0	1	1	0	0	1	27	1	1	0	0
C40093	2020-05-27	1	0	1	1	1	0	0	0	0	0	0	1	1	27	1	1	0	0
C40094	2022-05-24	4	1	1	1	1	1	0	0	0	1	0	0	0	29	1	1	0	0
C40094	2021-10-26	3	1	1	1	1	0	0	0	0	0	0	0	0	29	1	1	0	0
C40094	2020-10-06	2	0	1	1	0	1	0	0	0	0	0	0	0	29	1	1	0	0
C40095	2022-07-01	4	1	0	0	0	0	#NULL!	0	0	#NULL!	#NULL!	#NULL!	0	29	3	0	0	1
C40095	2021-11-11	3	1	0	0	0	0	#NULL!	0	0	0	#NULL!	0	0	29	3	0	0	1
C40095	2021-05-20	3	1	0	0	0	0	0	0	1	0	1	0	0	29	3	0	0	1
C40095	2020-08-19	2	0	1	1	1	0	0	1	0	0	0	0	0	29	3	0	0	1
C40096	2021-11-09	3	1	1	1	0	0	0	0	0	0	0	0	0	19	1	1	0	0
C40096	2021-05-13	3	1	1	1	0	0	0	0	0	0	0	0	0	19	1	1	0	0
C40096	2020-12-08	2	0	1	1	0	0	0	0	0	0	0	0	0	19	1	1	0	0
C40097	2022-11-07	4	1	1	1	0	0	0	0	1	0	0	0	1	28	1	1	0	0
C40097	2021-12-06	3	1	1	1	0	0	0	0	1	0	0	0	1	28	1	1	0	0
C40097	2021-05-24	3	1	1	1	1	0	0	1	0	0	0	0	1	28	1	1	0	0
C40097	2020-10-09	2	0	1	1	1	0	0	1	0	1	0	1	1	28	1	1	0	0
C40098	2022-08-10	4	1	0	0	#NULL!	#NULL!	#NULL!	0	0	#NULL!	#NULL!	#NULL!	0	26	1	1	0	0
C40098	2021-06-22	3	1	0	0	#NULL!	0	#NULL!	0	1	0	#NULL!	0	0	26	1	1	0	0
C40098	2020-12-21	2	0	0	0	#NULL!	0	#NULL!	0	1	#NULL!	#NULL!	0	0	26	1	1	0	0
C40098	2020-05-26	1	0	1	0	#NULL!	0	0	0	0	0	0	0	0	26	1	1	0	0
C40103	2022-01-10	3	1	1	1	0	0	0	0	0	0	0	0	0	24	4	0	0	0
C40103	2021-07-30	3	1	1	1	0	0	0	0	0	0	0	#NULL!	0	24	4	0	0	0
C40103	2020-10-08	2	0	1	1	0	0	0	0	0	0	0	0	0	24	4	0	0	0
C40109	2022-06-07	4	1	1	1	0	1	0	0	0	0	0	0	1	30	1	1	0	0
C40109	2021-04-22	3	1	1	1	1	1	1	1	0	0	0	1	1	30	1	1	0	0
C40110	2021-07-09	3	1	0	0	#NULL!	#NULL!	#NULL!	0	1	#NULL!	#NULL!	#NULL!	0	29	3	0	0	1
C40110	2020-12-18	2	0	0	0	#NULL!	#NULL!	#NULL!	0	1	#NULL!	#NULL!	0	0	29	3	0	0	1
C40110	2020-06-18	2	0	0	0	#NULL!	#NULL!	#NULL!	0	0	#NULL!	#NULL!	0	0	29	3	0	0	1
C40119	2022-02-07	3	1	1	1	0	0	0	0	0	0	0	0	1	29	1	1	0	0
C40119	2021-09-03	3	1	1	1	0	0	0	0	0	0	0	0	1	29	1	1	0	0
C40119	2021-03-23	3	1	1	1	0	0	0	0	0	0	0	0	1	29	1	1	0	0
C40119	2020-09-14	2	0	1	1	0	0	0	0	0	0	0	0	1	29	1	1	0	0
C40120	2021-06-17	3	1	1	1	1	0	0	0	0	0	1	1	1	25	3	0	0	1
C40121	2022-03-14	4	1	1	1	0	0	0	1	0	0	0	#NULL!	1	29	1	1	0	0
C40121	2021-06-25	3	1	1	1	1	0	0	0	1	1	0	0	1	29	1	1	0	0
C40130	2021-09-14	3	1	0	0	#NULL!	#NULL!	#NULL!	0	0	0	#NULL!	#NULL!	0	29	2	0	1	0
C40130	2020-07-14	2	0	1	1	0	1	0	0	0	0	0	#NULL!	0	29	2	0	1	0
C40140	2021-04-23	3	1	0	0	#NULL!	#NULL!	#NULL!	0	0	#NULL!	#NULL!	#NULL!	1	29	3	0	0	1
C40143	2022-06-24	4	1	0	0	0	#NULL!	#NULL!	0	0	#NULL!	#NULL!	#NULL!	0	25	1	1	0	0
C40143	2021-11-30	3	1	0	0	0	0	0	0	0	0	0	0	0	25	1	1	0	0
C40143	2021-06-30	3	1	0	0	0	0	0	0	0	0	0	0	0	25	1	1	0	0
C40143	2021-01-27	3	1	0	0	0	1	0	0	0	0	0	0	0	25	1	1	0	0
C40143	2020-07-10	2	0	1	1	0	1	1	0	0	0	0	0	0	25	1	1	0	0
C40144	2020-06-08	2	0	1	1	1	0	1	0	0	1	0	1	1	30	1	1	0	0
C40146	2022-08-02	4	1	0	0	#NULL!	#NULL!	#NULL!	0	0	#NULL!	#NULL!	#NULL!	1	28	4	0	0	0
C40148	2021-09-02	3	1	1	1	0	1	0	1	0	0	0	0	1	29	1	1	0	0
C40148	2021-01-14	3	1	1	0	#NULL!	#NULL!	#NULL!	0	0	#NULL!	0	0	1	29	1	1	0	0
C40148	2021-01-14	3	1	0	0	0	0	0	1	0	0	0	#NULL!	1	29	1	1	0	0
C40148	2020-06-29	2	0	0	0	1	0	0	0	1	1	0	1	1	29	1	1	0	0
C40149	2021-02-03	3	1	0	0	#NULL!	#NULL!	#NULL!	0	0	0	#NULL!	#NULL!	0	27	4	0	0	0
C40149	2020-07-02	2	0	0	0	1	0	0	0	0	1	0	1	0	27	4	0	0	0
C40150	2022-02-17	3	1	1	1	0	0	0	0	0	0	0	0	1	26	1	1	0	0
C40150	2021-08-10	3	1	1	1	0	0	0	0	1	0	0	0	1	26	1	1	0	0
C40150	2021-03-01	3	1	1	1	0	0	0	0	1	0	0	0	1	26	1	1	0	0
C40151	2020-07-16	2	0	1	1	1	0	0	0	0	1	0	0	0	30	1	1	0	0
C40162	2021-06-07	3	1	1	1	0	0	0	0	0	0	0	0	1	28	3	0	0	1
C40162	2020-10-05	2	0	1	1	0	0	0	0	0	0	1	0	1	28	3	0	0	1
C40163	2021-06-07	3	1	1	1	#NULL!	0	1	0	0	0	1	1	1	24	3	0	0	1
C40164	2021-08-02	3	1	1	1	0	0	1	0	1	0	0	1	0	22	1	1	0	0
C40164	2021-02-01	3	1	1	1	1	1	0	1	0	0	0	0	0	22	1	1	0	0
C40164	2020-07-20	2	0	0	0	0	1	0	0	1	0	0	0	0	22	1	1	0	0
C40165	2022-07-19	4	1	1	1	0	0	0	0	0	1	0	1	1	25	3	0	0	1
C40165	2022-02-11	3	1	1	1	0	1	0	0	1	1	0	0	1	25	3	0	0	1
C40165	2021-07-08	3	1	1	1	0	0	0	0	1	1	0	1	1	25	3	0	0	1
C40165	2021-02-05	3	1	1	1	1	0	0	1	0	1	0	0	1	25	3	0	0	1
C40165	2020-08-18	2	0	0	0	#NULL!	#NULL!	#NULL!	0	0	#NULL!	#NULL!	1	1	25	3	0	0	1
C40166	2021-09-07	3	1	1	1	#NULL!	0	0	0	0	0	1	0	1	28	3	0	0	1
C40166	2021-03-25	3	1	1	1	0	1	0	0	0	0	1	0	1	28	3	0	0	1
C40169	2022-07-28	4	1	1	1	0	1	0	0	1	0	1	0	1	30	1	1	0	0
C40169	2021-12-17	3	1	1	0	0	0	1	0	1	0	0	1	1	30	1	1	0	0
C40169	2021-07-12	3	1	1	1	0	1	1	0	1	0	1	0	1	30	1	1	0	0
C40169	2020-12-17	2	0	1	1	0	1	0	0	0	0	1	0	1	30	1	1	0	0
C40170	2022-08-11	4	1	1	1	0	1	1	0	0	0	0	0	1	27	1	1	0	0
C40170	2022-02-01	3	1	1	1	0	0	0	0	0	0	0	#NULL!	1	27	1	1	0	0
C40170	2021-08-05	3	1	0	0	0	#NULL!	#NULL!	0	0	0	0	#NULL!	1	27	1	1	0	0
C40170	2021-02-08	3	1	0	0	#NULL!	0	0	0	0	0	0	0	1	27	1	1	0	0
C40170	2020-06-22	2	0	0	0	0	1	0	0	0	0	0	#NULL!	1	27	1	1	0	0
C40176	2021-03-18	3	1	0	0	0	0	0	0	0	1	0	0	1	29	1	1	0	0
C40178	2020-08-04	2	0	1	1	0	0	0	0	0	0	0	1	1	30	1	1	0	0
C40183	2022-06-14	4	1	1	1	0	0	0	0	1	0	0	0	1	29	1	1	0	0
C40183	2022-01-14	3	1	1	1	0	0	0	0	0	0	0	0	1	29	1	1	0	0
C40183	2021-08-05	3	1	1	1	0	0	0	0	0	0	0	0	1	29	1	1	0	0
C40183	2021-02-23	3	1	1	1	0	1	0	0	0	0	0	1	1	29	1	1	0	0
C40183	2020-08-21	2	0	1	1	0	0	0	0	0	0	0	0	1	29	1	1	0	0
C40184	2021-11-04	3	1	1	1	0	1	0	0	0	0	0	0	1	28	3	0	0	1
C40184	2021-03-19	3	1	1	1	0	0	0	0	0	0	0	#NULL!	1	28	3	0	0	1
C40184	2020-08-20	2	0	1	1	#NULL!	0	0	0	1	0	0	0	1	28	3	0	0	1
C40187	2022-03-07	4	1	1	0	0	0	#NULL!	0	0	#NULL!	0	0	0	29	3	0	0	1
C40187	2021-07-19	3	1	1	0	0	#NULL!	0	0	0	0	0	0	0	29	3	0	0	1
C40187	2021-02-09	3	1	1	1	0	0	0	0	0	0	0	0	0	29	3	0	0	1
C40187	2020-09-04	2	0	1	1	1	0	0	0	1	1	0	0	0	29	3	0	0	1
C40188	2022-06-16	4	1	1	1	0	0	0	0	0	0	0	0	1	26	3	0	0	1
C40188	2020-10-02	2	0	1	1	0	0	0	0	0	0	1	0	1	26	3	0	0	1
C40190	2021-10-28	3	1	1	1	0	0	0	0	0	0	0	0	0	29	1	1	0	0
C40191	2021-02-02	3	1	1	0	0	#NULL!	#NULL!	0	0	0	0	0	1	29	1	1	0	0
C40192	2022-06-09	4	1	1	1	0	0	0	0	0	0	0	0	1	28	1	1	0	0
C40192	2021-09-09	3	1	1	1	0	0	0	0	0	0	0	#NULL!	1	28	1	1	0	0
C40192	2021-03-15	3	1	1	1	0	0	0	0	0	0	0	#NULL!	1	28	1	1	0	0
C40192	2020-05-15	1	0	1	1	1	1	0	0	0	1	0	1	1	28	1	1	0	0
C40194	2021-04-21	3	1	1	0	0	0	#NULL!	0	0	0	0	0	0	18	1	1	0	0
C40194	2020-10-15	2	0	1	1	0	0	0	0	0	0	0	0	0	18	1	1	0	0
C40197	2022-08-25	4	1	1	1	0	0	0	0	0	0	0	0	1	27	1	1	0	0
C40197	2022-02-17	3	1	1	1	0	0	0	0	1	0	0	0	1	27	1	1	0	0
C40197	2021-09-16	3	1	1	1	0	0	0	0	0	0	0	0	1	27	1	1	0	0
C40197	2021-04-06	3	1	1	1	0	0	0	0	1	0	0	0	1	27	1	1	0	0
C40197	2020-10-29	2	0	1	1	1	0	0	#NULL!	0	0	0	0	1	27	1	1	0	0
C40201	2022-09-07	4	1	0	0	#NULL!	#NULL!	#NULL!	0	1	#NULL!	#NULL!	#NULL!	0	26	3	0	0	1
C40201	2021-04-13	3	1	0	0	#NULL!	#NULL!	#NULL!	0	1	#NULL!	#NULL!	#NULL!	0	26	3	0	0	1
C40201	2020-10-06	2	0	0	0	1	1	0	0	0	0	0	0	0	26	3	0	0	1
C40202	2020-05-14	1	0	1	1	0	1	0	0	0	0	0	#NULL!	0	29	3	0	0	1
C40204	2021-11-09	3	1	1	0	#NULL!	#NULL!	#NULL!	0	0	#NULL!	#NULL!	#NULL!	1	24	3	0	0	1
C40204	2021-05-03	3	1	1	0	1	0	0	1	0	0	0	0	1	24	3	0	0	1
C40204	2020-12-08	2	0	1	0	0	0	#NULL!	0	0	0	0	0	1	24	3	0	0	1
C40206	2020-09-17	2	0	1	1	1	0	0	0	1	0	0	0	0	29	1	1	0	0
C40210	2020-06-16	2	0	1	1	1	0	0	0	0	0	0	0	1	38	1	1	0	0
C40213	2020-11-23	2	0	0	0	#NULL!	#NULL!	#NULL!	0	1	#NULL!	#NULL!	0	0	27	1	1	0	0
C40222	2022-06-09	4	1	1	0	0	0	1	0	1	0	0	#NULL!	1	29	2	0	1	0
C40222	2021-08-12	3	1	1	1	0	0	0	0	0	0	0	#NULL!	1	29	2	0	1	0
C40222	2020-06-17	2	0	1	0	#NULL!	#NULL!	#NULL!	0	1	#NULL!	0	0	1	29	2	0	1	0
C40228	2022-01-21	3	1	1	1	0	0	0	0	0	0	0	0	1	30	1	1	0	0
C40228	2020-08-07	2	0	1	1	0	0	0	0	0	0	0	0	1	30	1	1	0	0
C40235	2022-01-21	3	1	1	1	0	0	0	0	1	0	1	0	1	26	3	0	0	1
C40235	2021-03-01	3	1	1	1	0	0	0	0	1	0	0	0	1	26	3	0	0	1
C40237	2022-02-21	3	1	1	0	1	1	0	0	0	0	1	1	1	27	3	0	0	1
C40237	2021-03-08	3	1	1	1	0	1	0	0	0	0	0	1	1	27	3	0	0	1
C40242	2020-10-27	2	0	1	1	0	1	1	0	0	0	1	1	1	25	2	0	1	0
C40242	2020-05-18	1	0	1	1	0	0	0	0	1	0	0	1	1	25	2	0	1	0
C40247	2022-05-26	4	1	1	1	0	0	0	0	1	0	0	#NULL!	1	29	1	1	0	0
C40247	2020-11-05	2	0	1	1	0	1	0	0	1	0	1	0	1	29	1	1	0	0
C40247	2020-10-12	2	0	1	1	0	0	0	1	0	0	0	0	1	29	1	1	0	0
C40253	2022-12-01	4	1	1	1	0	0	0	0	1	0	0	0	1	26	1	1	0	0
C40253	2022-06-16	4	1	1	1	0	1	0	0	0	0	0	1	1	26	1	1	0	0
C40253	2021-12-13	3	1	1	1	0	0	0	0	0	0	0	#NULL!	1	26	1	1	0	0
C40253	2021-07-06	3	1	1	1	0	0	0	0	0	0	0	#NULL!	1	26	1	1	0	0
C40254	2022-09-01	4	1	1	1	0	1	1	0	1	0	1	#NULL!	0	27	1	1	0	0
C40254	2021-08-02	3	1	1	1	1	0	0	0	1	0	0	#NULL!	0	27	1	1	0	0
C40254	2020-08-31	2	0	1	1	0	0	0	0	1	0	1	0	0	27	1	1	0	0
C40257	2022-10-04	4	1	0	0	0	#NULL!	#NULL!	0	1	0	0	0	1	29	4	0	0	0
C40257	2021-09-14	3	1	0	0	#NULL!	#NULL!	#NULL!	0	1	#NULL!	#NULL!	#NULL!	1	29	4	0	0	0
C40257	2021-03-11	3	1	0	0	0	0	0	0	1	0	0	0	1	29	4	0	0	0
C40262	2020-05-20	1	0	1	1	1	0	0	0	1	0	1	1	1	29	1	1	0	0
C40263	2021-05-07	3	1	0	0	1	1	0	1	0	1	0	0	1	23	4	0	0	0
C40264	2022-09-27	4	1	0	0	0	#NULL!	#NULL!	0	0	0	0	1	1	28	3	0	0	1
C40264	2021-11-19	3	1	1	0	0	0	#NULL!	0	1	0	0	0	1	28	3	0	0	1
C40264	2021-04-19	3	1	1	1	0	1	0	0	0	1	0	0	1	28	3	0	0	1
C40268	2022-10-06	4	1	1	1	0	0	0	1	0	0	0	0	1	24	3	0	0	1
C40268	2021-07-02	3	1	1	1	0	1	1	0	1	0	0	1	1	24	3	0	0	1
C40270	2022-11-21	4	1	1	1	0	0	0	0	1	0	0	#NULL!	1	28	1	1	0	0
C40270	2022-06-02	4	1	1	1	0	0	0	0	1	0	0	1	1	28	1	1	0	0
C40270	2021-12-10	3	1	1	1	0	0	0	0	0	0	0	0	1	28	1	1	0	0
C40270	2021-06-18	3	1	1	1	0	0	1	0	0	0	0	0	1	28	1	1	0	0
C40270	2021-01-14	3	1	1	1	0	0	0	0	0	0	0	0	1	28	1	1	0	0
C40270	2020-08-31	2	0	1	1	0	0	0	0	1	0	0	#NULL!	1	28	1	1	0	0
C40272	2022-07-12	4	1	1	1	0	0	0	0	0	0	1	0	1	25	3	0	0	1
C40272	2021-12-07	3	1	1	1	0	1	1	0	0	0	1	0	1	25	3	0	0	1
C40272	2021-06-21	3	1	1	1	0	1	1	0	1	0	0	0	1	25	3	0	0	1
C40272	2021-01-14	3	1	1	1	1	1	1	0	0	1	1	0	1	25	3	0	0	1
C40272	2020-06-11	2	0	1	1	1	0	1	0	0	0	0	0	1	25	3	0	0	1
C40274	2021-07-15	3	1	1	1	0	1	0	0	0	0	1	0	0	26	1	1	0	0
C40274	2021-01-07	3	1	1	1	0	0	0	0	1	0	0	0	0	26	1	1	0	0
C40277	2021-11-04	3	1	1	1	1	0	0	0	0	0	0	0	1	28	1	1	0	0
C40277	2021-04-01	3	1	1	1	0	0	0	0	0	0	0	#NULL!	1	28	1	1	0	0
C40285	2020-08-18	2	0	0	0	0	1	0	1	0	0	1	1	0	19	3	0	0	1
C40291	2022-07-07	4	1	1	1	0	0	0	0	0	0	0	#NULL!	1	27	3	0	0	1
C40291	2021-10-25	3	1	1	1	0	1	0	0	1	0	0	#NULL!	1	27	3	0	0	1
C40291	2021-01-29	3	1	1	1	0	0	0	0	0	0	0	0	1	27	3	0	0	1
C40291	2020-08-03	2	0	1	1	1	0	0	1	0	0	0	0	1	27	3	0	0	1
C40294	2021-08-10	3	1	1	1	0	1	0	0	0	0	0	0	1	20	3	0	0	1
C40295	2021-11-03	3	1	1	1	0	0	1	1	0	0	0	0	1	26	1	1	0	0
C40295	2021-02-19	3	1	1	1	1	0	0	0	0	0	0	#NULL!	1	26	1	1	0	0
C40295	2020-07-30	2	0	0	0	#NULL!	#NULL!	#NULL!	0	1	#NULL!	#NULL!	1	1	26	1	1	0	0
C40305	2022-06-21	4	1	1	0	#NULL!	#NULL!	#NULL!	0	0	#NULL!	0	1	0	29	4	0	0	0
C40305	2021-10-26	3	1	1	0	#NULL!	#NULL!	#NULL!	0	0	0	0	#NULL!	0	29	4	0	0	0
C40305	2020-09-03	2	0	1	1	1	0	0	0	1	0	0	1	0	29	4	0	0	0
C40316	2020-08-12	2	0	0	0	0	0	1	0	0	0	0	0	1	26	1	1	0	0
C40318	2022-02-14	3	1	1	0	#NULL!	#NULL!	#NULL!	0	0	#NULL!	0	#NULL!	1	28	2	0	1	0
C40318	2020-12-11	2	0	1	0	0	0	#NULL!	0	0	0	1	#NULL!	1	28	2	0	1	0
C40328	2022-05-23	4	1	1	1	0	1	0	0	1	0	0	#NULL!	1	28	1	1	0	0
C40328	2021-11-15	3	1	1	1	0	0	0	0	1	0	0	0	1	28	1	1	0	0
C40328	2021-06-15	3	1	1	1	0	0	0	0	0	0	1	1	1	28	1	1	0	0
C40328	2021-01-12	3	1	1	1	0	1	1	0	0	0	0	0	1	28	1	1	0	0
C40328	2020-05-07	1	0	1	1	1	0	0	0	0	1	0	0	1	28	1	1	0	0
C40329	2020-05-18	1	0	1	1	1	0	0	0	0	0	0	#NULL!	1	29	4	0	0	0
C40331	2022-06-09	4	1	1	1	0	0	0	0	0	0	0	0	0	27	1	1	0	0
C40331	2021-12-02	3	1	1	1	0	0	0	0	0	0	0	0	0	27	1	1	0	0
C40331	2021-05-10	3	1	1	1	0	1	1	0	0	0	0	0	0	27	1	1	0	0
C40331	2020-11-19	2	0	1	1	1	0	1	0	0	0	0	0	0	27	1	1	0	0
C40331	2020-05-21	1	0	1	1	0	0	0	0	0	0	0	#NULL!	0	27	1	1	0	0
C40332	2020-06-23	2	0	1	1	0	0	0	0	0	0	0	0	1	33	1	1	0	0
C40333	2020-08-17	2	0	1	1	0	0	0	0	0	0	0	0	1	30	1	1	0	0
C40334	2020-09-09	2	0	1	1	1	1	0	0	0	1	1	1	0	28	1	1	0	0
C40335	2020-09-17	2	0	1	1	0	0	0	0	0	0	0	0	1	37	1	1	0	0
C40337	2020-10-05	2	0	1	1	0	1	0	0	0	0	0	0	1	24	4	0	0	0
C40338	2020-11-02	2	0	1	1	0	1	0	0	0	0	0	1	1	29	1	1	0	0
C40339	2020-11-20	2	0	1	1	0	0	0	0	0	0	0	0	1	26	2	0	1	0
C40340	2020-11-09	2	0	1	1	0	0	0	0	0	0	0	0	1	31	1	1	0	0
C40341	2020-11-23	2	0	1	1	0	0	0	0	0	0	0	0	1	29	1	1	0	0
C40343	2020-11-24	2	0	1	1	0	0	0	0	0	0	0	0	1	59	1	1	0	0
C40344	2020-12-01	2	0	1	1	0	0	0	0	0	0	0	0	1	28	1	1	0	0
C40345	2020-12-03	2	0	1	1	0	0	0	0	0	0	0	0	1	25	3	0	0	1
C40346	2020-12-17	2	0	1	1	0	1	1	1	0	0	0	0	1	34	1	1	0	0
C40347	2022-06-23	4	1	1	1	0	0	0	0	1	0	0	#NULL!	1	28	3	0	0	1
C40347	2022-02-15	3	1	1	1	0	1	1	0	1	0	0	0	1	28	3	0	0	1
C40347	2021-07-13	3	1	1	1	0	1	1	0	0	0	0	#NULL!	1	28	3	0	0	1
C40347	2021-01-07	3	1	1	1	0	1	1	0	0	0	0	#NULL!	1	28	3	0	0	1
C40348	2021-09-14	3	1	1	1	0	0	0	1	0	1	1	0	1	27	3	0	0	1
C40348	2021-01-12	3	1	1	1	0	0	1	0	0	0	1	0	1	27	3	0	0	1
C40349	2021-02-11	3	1	1	1	0	0	0	0	0	0	0	0	1	33	1	1	0	0
C40350	2022-05-19	4	1	1	1	0	0	0	0	0	0	0	0	0	18	3	0	0	1
C40350	2021-08-10	3	1	1	1	0	1	0	0	0	0	0	0	0	18	3	0	0	1
C40350	2021-02-11	3	1	1	1	0	1	1	0	0	0	0	0	0	18	3	0	0	1
C40351	2022-05-16	4	1	1	0	0	0	0	0	1	0	#NULL!	#NULL!	1	21	3	0	0	1
C40351	2021-08-16	3	1	1	1	0	0	0	0	1	0	0	0	1	21	3	0	0	1
C40351	2021-02-12	3	1	1	1	0	0	0	0	0	0	0	#NULL!	1	21	3	0	0	1
C40352	2021-02-18	3	1	1	1	0	1	1	0	0	1	1	0	1	30	4	0	0	0
C40353	2021-02-19	3	1	1	1	0	0	0	0	0	0	0	#NULL!	0	18	3	0	0	1
C40354	2021-02-22	3	1	1	1	0	1	0	0	1	0	0	0	1	21	3	0	0	1
C40355	2021-03-11	3	1	1	1	0	0	0	0	1	0	0	0	0	37	1	1	0	0
C40356	2021-04-15	3	1	1	1	0	0	0	0	1	0	0	0	1	37	1	1	0	0
C40357	2022-05-17	4	1	1	1	0	0	0	0	1	0	0	1	1	27	3	0	0	1
C40357	2021-10-26	3	1	1	1	0	0	0	0	0	0	0	#NULL!	1	27	3	0	0	1
C40357	2021-04-29	3	1	1	1	#NULL!	0	0	0	1	0	0	0	1	27	3	0	0	1
C40358	2021-05-03	3	1	1	1	0	1	1	0	0	0	0	0	1	29	3	0	0	1
C40359	2021-05-03	3	1	1	1	0	0	1	0	1	0	1	0	0	40	1	1	0	0
C40360	2022-11-03	4	1	1	1	0	1	0	0	0	0	0	#NULL!	0	28	1	1	0	0
C40360	2022-03-11	4	1	1	1	0	1	0	0	0	0	0	0	0	28	1	1	0	0
C40360	2021-05-07	3	1	1	1	0	1	0	0	0	0	0	0	0	28	1	1	0	0
C40361	2021-05-07	3	1	1	1	0	0	0	0	1	0	1	0	1	28	1	1	0	0
C40362	2022-11-03	4	1	1	1	0	1	0	1	0	0	1	1	1	29	1	1	0	0
C40362	2021-05-10	3	1	1	1	0	1	0	0	1	0	0	0	1	29	1	1	0	0
C40363	2021-05-21	3	1	1	1	0	0	1	0	0	0	0	0	1	34	1	1	0	0
C40364	2021-05-25	3	1	1	1	0	0	0	0	1	0	0	0	0	25	1	1	0	0
C40365	2021-05-28	3	1	1	1	0	0	0	0	1	0	0	0	1	37	1	1	0	0
C40366	2021-06-01	3	1	1	1	0	0	0	0	1	0	0	0	1	28	1	1	0	0
C40367	2021-06-04	3	1	1	1	0	0	0	0	1	0	0	0	1	30	3	0	0	1
C40368	2022-01-25	3	1	1	1	0	0	0	0	0	0	1	1	1	24	1	1	0	0
C40368	2021-06-08	3	1	1	1	0	1	1	0	1	0	1	0	1	24	1	1	0	0
C40369	2022-07-28	4	1	1	1	0	0	0	0	0	0	0	1	0	28	1	1	0	0
C40369	2021-12-09	3	1	1	1	1	1	0	0	0	0	0	1	0	28	1	1	0	0
C40369	2021-06-14	3	1	1	1	1	1	0	0	0	1	0	1	0	28	1	1	0	0
C40370	2021-06-17	3	1	1	1	0	0	0	0	0	0	0	0	0	31	3	0	0	1
C40371	2021-06-29	3	1	1	1	0	0	0	0	1	0	0	0	1	30	1	1	0	0
C40372	2021-07-20	3	1	1	1	0	1	1	0	0	0	0	0	1	30	2	0	1	0
C40373	2021-07-26	3	1	1	1	#NULL!	0	1	0	0	0	0	1	1	28	3	0	0	1
C40374	2021-07-29	3	1	1	1	0	0	0	0	1	0	0	#NULL!	0	27	3	0	0	1
C40375	2021-07-30	3	1	1	1	0	0	0	0	0	0	0	0	1	53	2	0	1	0
C40376	2022-09-27	4	1	1	1	0	0	0	1	0	0	0	0	1	28	1	1	0	0
C40376	2021-08-13	3	1	1	1	0	0	0	0	1	1	0	0	1	28	1	1	0	0
C40377	2021-08-17	3	1	1	1	0	1	0	0	0	0	0	0	0	22	1	1	0	0
C40378	2021-08-19	3	1	1	1	0	0	0	0	0	0	0	0	1	35	2	0	1	0
C40379	2021-08-24	3	1	1	1	0	0	0	0	1	0	1	0	1	29	3	0	0	1
C40380	2021-09-02	3	1	1	1	0	1	0	0	1	0	0	0	1	51	2	0	1	0
C40381	2022-06-14	4	1	1	1	0	0	0	0	1	0	0	#NULL!	1	28	3	0	0	1
C40381	2021-10-28	3	1	1	1	1	1	0	0	0	0	1	0	1	28	3	0	0	1
C40382	2021-11-04	3	1	1	1	0	0	0	0	0	0	0	#NULL!	0	31	1	1	0	0
C40383	2021-11-08	3	1	1	1	0	0	0	0	0	0	0	0	1	29	1	1	0	0
C40384	2022-07-14	4	1	1	1	0	0	0	0	0	1	0	0	0	26	1	1	0	0
C40384	2021-11-18	3	1	1	1	0	1	1	1	0	0	1	1	0	26	1	1	0	0
C40385	2021-11-12	3	1	1	1	1	0	0	0	1	0	0	0	1	35	1	1	0	0
C40386	2022-07-14	4	1	1	1	0	0	1	0	1	0	1	0	1	25	1	1	0	0
C40386	2021-11-18	3	1	1	1	0	1	1	0	1	1	0	#NULL!	1	25	1	1	0	0
C40387	2021-11-19	3	1	1	1	0	0	0	0	0	0	0	0	0	26	1	1	0	0
C40388	2021-12-09	3	1	1	1	0	0	0	0	1	0	0	1	0	27	1	1	0	0
C40389	2021-01-18	3	1	1	1	0	0	0	0	0	0	1	0	1	38	1	1	0	0
C40390	2021-12-17	3	1	1	1	1	0	0	1	0	0	0	0	0	25	1	1	0	0
C40391	2022-07-26	4	1	1	1	0	0	0	0	1	0	0	0	0	25	1	1	0	0
C40391	2021-12-21	3	1	1	1	0	0	0	0	0	0	0	0	0	25	1	1	0	0
C40392	2022-01-14	3	1	1	0	#NULL!	#NULL!	#NULL!	0	0	#NULL!	0	0	0	43	3	0	0	1
C40393	2022-01-18	3	1	1	1	0	0	0	1	0	0	0	0	1	41	1	1	0	0
C40394	2022-03-07	4	1	1	1	0	1	0	0	0	0	0	0	1	29	1	1	0	0
C40395	2022-03-17	4	1	1	1	0	1	0	0	0	0	0	0	1	29	1	1	0	0
C40396	2022-03-25	4	1	1	1	0	1	0	0	1	0	0	#NULL!	1	26	1	1	0	0
C40397	2022-03-25	4	1	1	1	1	1	1	1	0	1	1	1	0	27	1	1	0	0
C40398	2022-06-28	4	1	1	1	0	1	1	0	1	0	1	0	#NULL!	#NULL!	#NULL!	#NULL!	#NULL!	#NULL!
C40399	2022-07-05	4	1	1	1	0	0	0	0	1	0	0	0	#NULL!	#NULL!	#NULL!	#NULL!	#NULL!	#NULL!
C40400	2022-07-15	4	1	1	0	#NULL!	#NULL!	#NULL!	0	0	#NULL!	0	0	#NULL!	#NULL!	#NULL!	#NULL!	#NULL!	#NULL!
C40401	2022-07-26	4	1	1	1	1	1	0	0	1	1	0	1	#NULL!	#NULL!	#NULL!	#NULL!	#NULL!	#NULL!
C40402	2022-08-02	4	1	1	1	0	0	0	0	1	0	0	#NULL!	#NULL!	#NULL!	#NULL!	#NULL!	#NULL!	#NULL!
